# Supplementary material for: Structure, substrate binding and activity of a unique AAA+ protein: the BrxL phage restriction factor
Source: Nucleic Acids Res. 2023 Feb 16;51(8):3513–28. doi: 10.1093/nar/gkad083 (PMC10164562; doi:10.1093/nar/gkad083)
Supplement: gkad083_Supplemental_Files [file gkad083_supplemental_files.zip]

Archive with 4 entries (4 files):
- SupplementaryMovieS1.mov
- SupplementaryMovieS2.mov
- SupplementaryMovieS3.mov
- Supplementary_Information_Final.pdf
